# Supplementary material for: Phylogenetic Relationships Within the Hyper-Diverse Genus Eugenia (Myrtaceae: Myrteae) Based on Target Enrichment Sequencing
Source: Front Plant Sci. 2022 Feb 4;12:759460. doi: 10.3389/fpls.2021.759460 (PMC8855041; doi:10.3389/fpls.2021.759460)
Supplement: Supplementary file 1 [file Data_Sheet_1.zip]

Archive with 5 entries (5 files):
- Supplementary Figure 1.DOCX
- Supplementary Figure 2.DOCX
- Supplementary Figure 3.DOCX
- Supplementary Table 1.XLSX
- Supplementary Table 2.DOCX
