# Supplementary material for: Phylogenetic Relationships Within the Hyper-Diverse Genus Eugenia (Myrtaceae: Myrteae) Based on Target Enrichment Sequencing
Source: Front Plant Sci. 2022 Feb 4;12:759460. doi: 10.3389/fpls.2021.759460 (PMC8855041; doi:10.3389/fpls.2021.759460)
Supplement: Supplementary file 1 [file Data_Sheet_1.zip › Supplementary Table 1.XLSX]

## Sheet: Planilha1
Species	DNA Kew	Silica Kew	Collector	Number	Section
Eugenia abunan	46519		G. Pereira-Silva	16487	Umbellatae
Eugenia aff. adenocalyx	46202		A. Giaretta	1565	Umbellatae
Eugenia acutata	46201		T. Vasconcelos	506	Schizocalomyrtus
Eugenia astringens		9180	J.E.Q. Faria	2518	Umbellatae
Eugenia aubletiana	46506		A. Giaretta	1587	Umbellatae
Eugenia aurata		9152	J.E.Q. Faria	2259	Umbellatae
Eugenia axillaris	30702		M. Hamilton	553	Umbellatae
Eugenia azuruensis	44012		J.E.Q. Faria	4186	Pseudeugenia
Eugenia batingabranca	20948		E. Lucas	232	Umbellatae
Eugenia biflora		9225	J.E.Q. Faria	6541	Racemosae
Eugenia bimarginata		9130	J.E.Q. Faria	1250	Umbellatae
Eugenia bunchosiifolia	46197		T. Vasconcelos	466	Phyllocalyx
Eugenia cryptocardia	46135		T. Vasconcelos	593	Umbellatae
Eugenia dysenterica		9222	J.E.Q. Faria	4123	Pseudeugenia
Eugenia excelsa		10341	J.E.Q. Faria	4224	Excelsae
Eugenia fasciculiflora	46515		M. Simon	2032	Umbellatae
Eugenia fissurata	46510		A. Giaretta	1639	Umbellatae
Eugenia flavescens		9163	J.E.Q. Faria	2346	Umbellatae
Eugenia florida	20841		F. Mazine	965	Racemosae
Eugenia foetida	36426		B.K. Holst	8865	Umbellatae
Eugenia goiapabana		8992	J.E.Q. Faria	2481	Umbellatae
Eugenia hiemalis		9122	J.E.Q. Faria	1016	Umbellatae
Eugenia inversa	45795		J.E.Q. Faria	4230	Umbellatae
Eugenia involucrata		9169	J.E.Q. Faria	2427	Speciosae
Eugenia itacarensis		10069	A. Giaretta	1650	Phyllocalyx
Eugenia joseramosii	46513		A. Giaretta	1651	Umbellatae
Eugenia lagoensis	46516		C.N. Fraga	2436	Umbellatae
Eugenia lambertiana		7900	R. Goldenberg	2014	Umbellatae
Eugenia ligustrina		8049	T. Vasconcelos	570	Eugenia
Eugenia longohypanthiata	46520		A. Giaretta	1500	Schizocalomyrtus
Eugenia melanogyna	20694		F. Mazine	969	Umbellatae
Eugenia monticola	46194		T. Vasconcelos	566	Umbellatae
Eugenia neibensis	46140		T. Vasconcelos	590	Umbellatae
Eugenia neograndifolia	35644		B.K. Holst	9435	Umbellatae
Eugenia neoverrucosa		9063	J.E.Q. Faria	3055	Umbellatae
Eugenia nutans	20829		E. Lucas	281	Umbellatae
Eugenia paludosa	46132		T. Vasconcelos	646	Jossinia
Eugenia percincta	46493		M. Simon	1158	Umbellatae
Eugenia pistaciifolia		9042	J.E.Q. Faria	2644	Excelsae
Eugenia pitanga		9223	J.E.Q. Faria	4112	Eugenia
Eugenia plicatocostata	45796		A. Popovkin	1770	Umbellatae
Eugenia pluriflora		9214	J.E.Q. Faria	3052	Umbellatae
Eugenia pohliana	44011		M. Landim	1674	Pilothecium
Eugenia punicifolia		6463	T. Vasconcelos	736	Umbellatae
Eugenia pyriformis		9069	J.E.Q. Faria	3064	Pilothecium
Eugenia rara	46512		A. Giaretta	1646	Umbellatae
Eugenia sonderiana		6863	T. Vasconcelos	740	Umbellatae
Eugenia splendens	45798		J.E.Q. Faria	4196	Pseudeugenia
Eugenia sulcata		10080	A. Giaretta	1626	Eugenia
Eugenia tinifolia	25753		W. Page	25	Jossinia
Eugenia umbellata	20952		E. Lucas	257	Umbellatae
Eugenia umbrosa	46502		A. Giaretta	1498	Umbellatae
Eugenia uniflora			A. Giaretta (DDMS 6540)	s/n	Eugenia
Eugenia verticillata	45805		A.R. Duarte	s/n	Umbellatae
Algrizea macrochlamys	35314		J.U.	404	Outgroup
Feijoa sellowiana	8624		M.W. Chase	10349	Outgroup
Myrcia splendens		74576	J.E.Q. Faria	1582	Outgroup
Myrcia psilophylla		72735	E. Lucas	1224	Outgroup
Myrceugenia alpigena		18932	E. Lucas	167	Outgroup
Plinia pinnata			M.J. Jansen-Jacobs	4636	Outgroup
